# Supplementary material for: USP7 attenuates endoplasmic reticulum stress-induced apoptotic cell death through deubiquitination and stabilization of FBXO7
Source: PLoS One. 2023 Oct 24;18(10):e0290371. doi: 10.1371/journal.pone.0290371 (PMC10597484; doi:10.1371/journal.pone.0290371)
Supplement: S2 Data — (XLSX) [file pone.0290371.s010.xlsx]

## Sheet: Sheet1
Individual-level quantitative data
Figure 3
A	lane	2	3	4
	raw data	0.205933	0.499139	1.34849
		0.279344	0.66245	1.12532
		0.265063	0.542022	1.16182
	average value	0.250113
	relative level	0.823357	1.99565	5.39152
		1.11687	2.6486	4.49922
		1.05977	2.1671	4.64519
E	lane	2	3	4
	raw data	0.03107	0.863948	0.218538
		0.029684	0.726797	0.398706
		0.05094	0.855324	0.340775
	average value	0.037231
	relative level	0.834509	23.205	5.86975
		0.797295	19.5212	10.7089
		1.3682	22.9733	9.15294
G	lane	1	2	3	4	5	6	7	8	9	10	11	12
	raw data	1.47946	0.298946	0.281853	0.031904	1.41902	1.42001	1.41581	0.92925	2.37639	1.57648	1.16264	0.373727
		3.96166	0.470887	0.100916	0.022384	8.15654	9.27691	9.24633	7.30955	12.0027	7.56946	4.60434	4.42095
		0.53298	0.199195	0.084536	0.018603	1.41414	1.31523	1.5839	1.41567	1.72013	0.936369	0.476963	0.17481
	relative level	1	0.202064	0.190511	0.021565	1	1.0007	0.997743	0.654855	1	0.663395	0.489245	0.157267
		1	0.118861	0.025473	0.00565	1	1.13736	1.13361	0.896157	1	0.630646	0.383608	0.368329
		1	0.373739	0.158611	0.034905	1	0.930057	1.12004	1.00108	1	0.544359	0.277283	0.101626
Figure 5		USP7 +/+					USP7 -/-
A	lane	1	2	3	4	5	1	2	3	4	5
	raw data	4.48077	8.44231	10.5192	14.8269	15.4039	11.2389	19.8118	32.3576	54.1035	50.5489
		4.86538	6.78846	8.59615	13.4039	13.3269	9.87977	16.6754	30.5802	45.0078	43.3351
		3.90385	6.63462	9.78846	15.1346	14.5192	8.6252	13.9571	36.644	53.3717	48.8761
B	lane	1	2	3	4	5	6
	raw data	8.84676	18.6865	13.3146	39.6839	23.793	32.2797
		7.76348	18.0546	13.3146	37.4756	23.7497	30.591
		8.8919	18.5963	13.3579	41.9355	23.6631	28.2096
C	lane	1	2	3	4
	raw data	7.83383	13.2938	16.2611	21.9585
		9.97033	14.2433	17.8041	21.6024
		8.18991	13.0564	17.3294	20.178
D	lane	1	2	3	4	5	6
	raw data	10.9976	20.2524	4.14663	13.101	4.98798	17.3077
		10.8774	25.9615	3.69591	13.101	7.27163	17.5481
		8.47356	16.3462	4.44712	10.9375	6.25	17.5481
Figure 6
B	lane	1	2	3	4	5	6
	raw data	0.00486	0.127311	0.658429	0.918293	0.27794	0.575892
		0.005189	0.117557	0.60264	1.08422	0.401211	0.6983
		0.000396	0.124906	0.646881	0.94448	0.284124	0.666585
	average value				0.98233
	relative level	0.004947	0.129601	0.670273	0.934811	0.282939	0.586251
		0.005282	0.119672	0.613481	1.10372	0.408428	0.710861
		0.000403	0.127153	0.658517	0.961469	0.289235	0.678575
C	lane	1	2	3	4	5	6
	raw data	2.3	21.7	2.4	53.8	3.5	42.9
		2	21.8	2.2	54.8	11	42.1
		2.2	16.4	2.1	56.6	9.6	39.5
Figure 7
B	lane	1	2	3	4	5	6	7	8
	raw data	0.153328	0.938903	0.368433	0.866634	0.263246	0.839071	0.136503	0.892689
		0.043685	0.980952	0.182754	0.931143	0.067859	0.921745	0.334556	0.722435
		0.038631	0.808505	0.187959	0.679315	0.117897	0.896762	0.262296	0.874918
	average value	0.078548		0.246382		0.149671		0.244452
	relative level	1.95203	11.9533	1.49537	3.51744	1.75883	5.60611	0.558406	3.6518
		0.55616	12.4886	0.74175	3.77926	0.453459	6.15849	1.3686	2.95533
		0.491809	10.2931	0.762877	2.75716	0.787707	5.99157	1.073	3.5791
D	lane	1	2	3	4	5	6
	raw data	0.278855	0.475148	0.176649	0.503119	0.053548	0.070846
		0.21995	0.6842	0.199532	0.473704	0.049807	0.093607
		0.260931	0.58347	0.249224	0.484473	0.080057	0.13313
	average value	0.253246
	relative level	1.10113	1.87623	0.697542	1.98668	0.211447	0.279754
		0.868527	2.70172	0.787898	1.87053	0.196678	0.369629
		1.03035	2.30397	0.984122	1.91306	0.316125	0.525694
S2 Fig
A	lane	2	3	4
	raw data	2.15926	2.27642	2.26483
		2.23076	2.64538	2.25646
		2.50538	2.40512	2.26452
	average value	2.29847
	relative level	0.939433	0.990409	0.985365
		0.970543	1.15093	0.981725
		1.09002	1.0464	0.985228
B	lane	2	3	4
	raw data	1.07815	1.20272	0.948266
		1.28329	1.29524	1.24912
		1.07479	1.01262	1.07815
	average value	1.14541
	relative level	0.941279	1.05003	0.827882
		1.12038	1.13081	1.09054
		0.938343	0.884064	0.941274
S4 Fig
B	lane	1	2	3	4	5	6
	raw data	0.001306	0.137432	0.006668	1.05376	0.000778	0.169955
		0.04434	0.18672	0.075471	0.591016	0.004354	0.29102
		0.030427	0.364529	0.035567	0.673884	0.00576	0.129003
	average value				0.772887
	relative level	0.00169	0.177817	0.008628	1.36341	0.001007	0.219896
		0.057369	0.241588	0.097519	0.764687	0.005633	0.376536
		0.039368	0.471646	0.046019	0.871905	0.007453	0.166911
